# Supplementary material for: Key Care Provision Aspects That Affect Care Transition in the Long-Term Care Systems: Preliminary Review Findings
Source: Int J Environ Res Public Health. 2022 May 24;19(11):6402. doi: 10.3390/ijerph19116402 (PMC9180334; doi:10.3390/ijerph19116402)
Supplement: Supplementary file 1 [file ijerph-19-06402-s001.zip]

Archive with 4 entries (3 files):
- ijerph-1727051-suppl/
- ijerph-1727051-suppl/Supplementary File S2_EW_Search_Strategy.pdf
- ijerph-1727051-suppl/Supplementary File S3_EW.pdf
- ijerph-1727051-suppl/Supplementary File S1_EW_Protocol.pdf
